# Supplementary material for: Sequencing of Linkage Region on Chromosome 12p11 Identifies PKP2 as a Candidate Gene for Left Ventricular Mass in Dominican Families
Source: G3 (Bethesda). 2017 Dec 29;8(2):659–68. doi: 10.1534/g3.117.300358 (PMC5919734; doi:10.1534/g3.117.300358)
Supplement: Supplementary file 2 [file 659TableS1.xlsx]

## Sheet: TableS1
Supplementary Table 1. Characteristics of the twelve families included in replication analyses for chr12 analyses
Family ID	Individuals per Family	Family-Specific LOD Score	LV Mass Residual Mean SD Min Max				Age µ ± SD	BMI µ ± SD	Waist Circumference µ ± SD	% Diabetes	% Female	% Smoker	% Hypertension
4177	16	0.36	-0.55	2.91	-4.16	6.76	46.6 ± 16.9	26.9 ± 3.0	36.2 ± 4.3	18.8	56.3	18.8	31.3
3021	11	0.33	-0.84	4.15	-6.80	6.47	48.3 ± 11.9	25.3 ± 3.5	32.5 ± 3.9	0.0	45.5	9.1	72.7
4541	16	0.28	0.96	2.19	-2.42	5.42	52.6 ± 17.3	28.0 ± 5.2	36.7 ± 6.4	50.0	62.5	50.0	50.0
4701	12	0.24	0.90	3.51	-4.74	7.17	46.1 ± 21.7	27.8 ± 4.7	35.3 ± 12.9	16.7	66.7	25.0	41.7
4017	10	0.22	-0.95	3.57	-4.21	5.01	50.0 ± 16.7	31.9 ± 5.9	39.7 ± 5.2	30.0	50.0	60.0	20.0
2741	11	0.18	0.84	2.08	-3.65	4.16	45.2 ± 18.0	25.0 ± 3.0	33.0 ± 2.9	0.0	54.6	9.1	9.1
4723	13	0.16	-0.10	2.33	-3.53	4.03	43.0 ± 16.0	28.2 ± 3.8	35.5 ± 5.5	0.0	53.9	46.2	53.9
4099	11	0.16	-0.19	2.57	-4.71	2.51	49.1 ± 19.8	29.8 ± 4.3	39.2 ± 5.3	0.0	45.5	72.7	36.4
2009	11	0.15	-1.02	2.48	-4.14	2.42	47.5 ± 15.2	28.0 ± 5.1	34.8 ± 5.1	9.1	63.6	27.3	54.6
3003	10	0.13	-0.01	2.55	-4.12	3.46	54.1 ± 19.5	27.9 ± 5.5	37.3 ± 6.9	30.0	60.0	10.0	50.0
4915	8	0.12	-0.49	3.57	-5.55	3.29	46.5 ± 15.9	33.5 ± 8.2	35.6 ± 15.4	37.5	75.0	62.5	25.0
5129	14	0.11	0.48	2.85	-4.12	4.24	44.3 ± 15.0	28.0 ± 4.0	34.2 ± 10.7	21.4	64.3	35.7	21.4
