# Supplementary material for: Sequencing of Linkage Region on Chromosome 12p11 Identifies PKP2 as a Candidate Gene for Left Ventricular Mass in Dominican Families
Source: G3 (Bethesda). 2017 Dec 29;8(2):659–68. doi: 10.1534/g3.117.300358 (PMC5919734; doi:10.1534/g3.117.300358)
Supplement: Supplementary file 3 [file 659TableS2.xlsx]

## Sheet: TableS2
Supplementary Table 2. Gene-based association results for rare variant analysis in the chr12 region,
for genes with p<0.05 in the Dominican families
	Exonic RVs						Nonsynonymous RVs
	Discovery Families		Replication Families		NOMAS		Dominican Families		Replication Families		NOMAS
Gene	#SNVs	Pval	#SNVs	Pval	#SNVs	Pval	#SNVs	Pval	#SNVs	Pval	#SNVs	Pval
ACVR1B	16	0.01	--	--	6	0.22	--	--	--	--	--	--
ACVRL1	17	0.01	6	0.92	10	0.75	2	0.20	--	--	1	--
ADAMTS20	20	0.04	13	0.94	22	0.43	13	0.05	11	0.89	20	0.39
ADCY6	9	0.02	4	0.83	20	0.64	3	0.03	4	0.83	14	0.58
ALG10B	42	0.02	9	0.86	22	0.04	7	0.06	2	0.81	7	0.03
ANP32D	2	0.009	--	--	2	1.00	2	0.009	--	--	2	1.00
ARF3	5	0.001	--	--	--	--	--	--	--	--	--	--
ARID2	15	0.04	2	0.17	8	0.87	2	0.03	--	--	5	0.46
BCDIN3D-AS1	12	0.02	2	0.51	5	0.44	--	--	--	--	--	--
BHLHE41	9	0.04	--	--	5	0.89	--	--	--	--	--	--
C12orf44	6	0.03	--	--	--	--	--	--	--	--	--	--
C12orf68	6	0.03	--	--	--	--	--	--	--	--	--	--
CCDC65	8	0.11	4	0.93	12	0.20	4	0.03	4	0.93	9	0.60
CPNE8	15	0.03	2	0.76	2	0.86	--	--	--	--	1	--
CSRNP2	14	0.02	2	0.87	6	0.17	2	0.03	--	--	2	0.84
DAZAP2	15	0.04	3	0.16	3	0.83	--	--	--	--	1	--
DBX2	14	0.0084	4	0.23	7	0.45	3	0.09	2	0.49	5	0.58
DDX23	7	0.02	3	0.54	5	0.73	--	--	--	--	--	--
ENDOU	15	0.02	4	0.82	9	0.68	3	0.75	3	0.88	5	0.79
FAM186A	26	0.02	15	0.16	21	0.04	18	0.06	12	0.20	18	0.12
FAM186B	14	0.05	8	0.65	17	0.22	9	0.06	8	0.65	17	0.22
FMNL3	34	0.01	8	0.59	13	0.75	2	0.12	3	0.25	7	0.73
GPD1	12	0.03	3	0.74	7	0.91	2	0.13	--	--	4	0.60
GXYLT1	24	0.04	2	0.00427	9	0.36	--	--	--	--	3	0.85
IFLTD1	19	0.001	--	--	--	--	9	0.003	--	--	--	--
IPO8	19	0.05	5	0.21	12	1.00	2	0.21	3	0.52	8	0.71
KCNH3	7	0.03	4	0.61	6	1.00	2	0.04	--	--	4	0.84
KIF21A	14	0.03	5	0.96	11	0.54	5	0.43	3	0.80	6	0.81
KLHL42	34	0.05	9	0.84	17	0.39	--	--	--	--	--	--
LINC00592	4	0.02	2	0.70	3	1.00	--	--	--	--	--	--
LRRK2	22	0.01	7	0.43	19	0.55	11	0.04	6	0.39	17	0.33
METTL20	9	0.01	2	0.15	6	0.71	5	0.22	2	0.15	5	0.68
NELL2	24	2.2x10-4	5	0.18	8	0.53	7	0.006	2	0.02	5	1.00
NR4A1	8	0.04	4	0.10	5	0.36	2	0.28	2	0.16	3	0.69
PDZRN4	9	0.03	3	0.82	13	0.23	4	0.38	2	0.77	11	0.11
PKP2	16	0.005	6	0.98	14	0.13	6	0.05	6	0.98	11	0.05
PPFIBP1	23	0.05	7	0.33	12	2.54x10-3	6	0.12	5	0.39	9	9.53x10-3
PPHLN1	21	0.01	2	0.96	12	0.45	2	0.01	--	--	6	0.79
PTHLH	13	0.02	--	--	--	--	--	--	--	--	--	--
RAPGEF3	45	0.008	3	0.13	17	0.19	6	0.06	1	0.12	10	0.28
RASSF8	20	0.002	2	0.78	5	0.40	--	--	--	--	2	0.22
RHEBL1	2	0.02	--	--	2	1.00	--	--	--	--	2	1.00
RND1	3	0.006	--	--	3	0.45	--	--	--	--	1	--
SCN8A	11	0.004	3	0.81	5	0.67	--	--	2	0.63	3	0.83
SLC2A13	19	0.06	7	0.39	9	0.16	2	0.02	3	0.53	3	0.04
SLC38A2	16	0.02	2	0.61	7	0.21	2	0.91	--	--	4	0.14
SLC38A4	21	0.02	6	0.07	12	0.89	3	0.29	--	--	5	0.88
TFCP2	12	0.04	2	0.33	2	0.84	--	--	--	--	--	--
TMBIM6	12	0.01	6	0.84	8	0.55			--	--	--	--
TUBA1A	5	0.007	--	--	2	0.29	--	--	--	--	--	--
TUBA1C	2	0.02	--	--	--	--	--	--	--	--	--	--
TWF1	11	0.04	--	--	2	0.78	--	--	--	--	1	--
WNT10B	7	0.11	--	--	5	0.42	2	0.03	--	--	4	0.53
ZNF641	17	0.03	--	--	8	0.11	3	0.36	--	--	5	0.15
