# Supplementary material for: Sequencing of Linkage Region on Chromosome 12p11 Identifies PKP2 as a Candidate Gene for Left Ventricular Mass in Dominican Families
Source: G3 (Bethesda). 2017 Dec 29;8(2):659–68. doi: 10.1534/g3.117.300358 (PMC5919734; doi:10.1534/g3.117.300358)
Supplement: Supplementary file 4 [file 659TableS3.xlsx]

## Sheet: TableS3
Supplementary Table 3: CV association results for LVM candidate variants
				Discovery Families			NOMAS
Gene	SNP	BP	Minor Allele/ Major Allele	MAF	Direction of Effect	p-value	MAF	Direction of Effect	p-value	Function
SLC38A1	rs11183394	46595237	A/G	0.17	+	7.56x10-4	0.26	-	8.08x10-3	intron
SLC38A1	rs6582621	46591337	A/G	0.19	+	1.98x10-3	0.29	-	0.01	intron
SLC38A1	rs7133522	46601873	T/C	0.23	+	4.22x10-3	0.32	-	8.45x10-3	intron
SLC38A1	rs7956629	46590364	A/G	0.10	+	0.02	0.14	-	0.29	intron
BICD1	rs2650128	32460957	G/C	0.13	+	0.12	0.17	-	0.70	intron
BICD1	rs261889	32480056	A/G	0.12	+	0.22	0.16	+	0.99	intron
RACGAP1	rs1967110	50394418	G/A	0.11	-	0.31	0.09	+	0.97	intron
ARID2	rs7310702	46248800	G/A	0.20	-	0.40	0.21	-	0.39	intron
FAR2	rs12310555	29386262	A/G	0.23	+	0.41	0.20	-	0.06	intron
c12orf68	rs10875764	48582973	C/T	0.45	+	0.41	0.45	+	0.14	intergenic
BICD1	rs326644	32401292	G/A	0.41	-	0.93	0.40	-	0.43	intron
