# Supplementary material for: Sequencing of Linkage Region on Chromosome 12p11 Identifies PKP2 as a Candidate Gene for Left Ventricular Mass in Dominican Families
Source: G3 (Bethesda). 2017 Dec 29;8(2):659–68. doi: 10.1534/g3.117.300358 (PMC5919734; doi:10.1534/g3.117.300358)
Supplement: Supplementary file 5 [file 659TableS4.xlsx]

## Sheet: TableS4
Supplementary Table 4: Gene-based RV association results for LVM candidate genes
		Exonic RVs						Nonsynonymous RVs
		Discovery Families		Replication Families		NOMAS		Discovery Families		Replication Families		NOMAS
Gene	MB Start	#SNVs	Pval	#SNVs	Pval	#SNVs	Pval	#SNVs	Pval	#SNVs	Pval	#SNVs	Pval
SLC2A13	40.14	19	0.06	7	0.39	9	0.16	2	0.02	3	0.53	3	0.04
ARID2	46.12	15	0.04	2	0.17	8	0.87	2	0.03	--	--	5	0.46
DDX11	31.22	14	0.05	--	--	--	--	4	0.09	--	--	--	--
CCDC91	28.33	5	0.10	5	0.43	7	1.00	3	0.10	4	0.30	6	0.90
TMTC1	29.65	33	0.32	12	0.50	19	0.13	5	0.21	--	--	2	0.28
BIN2	51.67	4	0.31	3	0.79	7	0.79	3	0.23	2	0.74	6	0.69
PDZRN4	41.58	9	0.03	3	0.82	13	0.23	4	0.38	2	0.77	11	0.11
ITPR2	26.48	40	0.19	8	0.95	21	0.72	10	0.44	3	0.91	10	0.26
c12orf68	48.57	6	0.03	--	--	--	--	--	--	--	--	--	--
SLC38A1	46.57	51	0.07	12	0.77	24	0.31	--	--	--	--	1	--
FAR2	29.30	7	0.15	--	--	2	1.00	--	--	--	--	1	--
SOX5	23.68	12	0.16	2	0.50	7	0.59	--	--	--	--	1	--
RACGAP1	50.38	4	0.86	2	0.28	3	0.13	--	--	--	--	--	--
BICD1	32.26	10	0.92	2	0.95	9	0.68	--	--	--	--	4	0.45
